# Supplementary material for: Visual adaptation in Lake Victoria cichlid fishes: depth-related variation of color and scotopic opsins in species from sand/mud bottoms
Source: BMC Evol Biol. 2017 Aug 22;17:200. doi: 10.1186/s12862-017-1040-x (PMC5568302; doi:10.1186/s12862-017-1040-x)
Supplement: Supplementary file 7 — General characters of Victoria cichlids used in the study. (XLSX 14 kb) [file 12862_2017_1040_MOESM7_ESM.xlsx]

## Sheet: Sheet3
	Table S2 General characters of Victoria cichlids used in the study
	species	body size	body depth	dorsal head profile	oral teeth						body coloration																				melanine pattern
					outer teeth			inner teeth			head	dursum	flank and caudal peduncle	chest and belly	dorsal fin				anal fin					caudal fin					pelvic fins		mid lateral band	vertical stripes
					neck	cusp		cusp	row						menbrane	maculae	lappet		proximal	medial	distal	egg spot		proximal	medial	terminal	maculae
	Haplochromis piceatus	small ( < 80mm SL)	slightly slender, thin	straight~ moderately concave	stout	unequally bicuspid		tricuspid	1-3		black~ dark green			silver	dusky	pale yellow~orange streaks and/or spots, or absent	pale yellow~ orange		pale yellow~ orange	hyaline	hyaline	1-2 yellow~ orange		pale yellow~ orange	pale yellow~ orange	pale yellow~ orange	pale orange streaks		black		generaly absent /one indisitinct broad	absent
	H. xenognathus	medium ( < 120mm SL)	slightly slender, cylindrical	straight~ moderately curved	slender	unicuspid		unicuspid	>4		blue green~ yellow green			blue green~ yellow green or silver	blue green~ yellow green	red streaks and/or spots	red		pearl white	pearl white	pale red or pink	2-4 orange		dusky~ hyaline	dusky~ hyaline	red	red streaks and/or spots		generally black, rarely red		generaly absent /one indisitinct narrow	generally absent /5-7 indistinct narrow
	H. sp. cf. 'green dentex'	small ( < 90mmSL)*1	extremely slender, cylindrical	straight	slender	unucuspid~ weakly bicuspid		unicuspid~ tricuspid	2-3		pale olive green		sliver		hyaline	absent or pale red streaks	pale black		hyaline~ pearl white			2 orange~ red		hyaline			pale red spots		black		generaly absent /one indisitinct narrow	absent
	H. sp. cf. fusiformis*2	small ( < 70mm SL)	extremely slender, cylindrical	straight	slender	unequally bicuspid		tricuspid	1-2		pale dark green		dark silver		hyaline	absent	hyaline		hyaline			2 yellow		hyaline		pale red	absent		black		absent	absent
	H. sp. cf. hiatus	small ( < 90mm SL)	slightly deep, slightly thin	straight~ moderately concave	slender~ stout	weakly~ unequally bicuspid		tricuspid	2-3		black~ dark green			black ~dusky silver	black ~dark hyaline	absent or pale dark-red streaks	dark red		black ~dark hyaline	black ~dark hyaline	hyaline ~pale red	1-5 orange		black	black ~hyaline	red	dark-red streaks		black		absent	generally absent /indistinct4-5 narrow
	H. sp. cf. 'supramacrops'	small ( < 80mm SL)	slender, cylindrical	straight~ moderately curved	stout	unequally bicuspid		tricuspid	1-3		pale dark-green		dark green	dark silver	hyaline	black ~dark red	pale dark-red streaks		hyaline			1-2 yellow ~orange		pale red			dark-red streaks		black		generaly absent /one indisitinct narrow	absent
	H. sp. 'deepwater cinctus'	small ( < 70mm SL)	slender, slightly cylindrical	straight~ moderately curved	slender~ stout	weakly~ unequally bicuspid		tricuspid	1-2		red		yellow	dusky silver	pale red	bright red streaks	black		pale red		dusky black ~pale red	2-3 orange		pale red			bright red streaks		black		generaly absent /one indisitinct narrow	generally absent /3-5 indistinct narrow
	H. sp. 'paropius like'	small ( < 70mm SL)	slightly deep, slightly thin	straight~ moderately curved	stout	unequally bicuspid		tricuspid	2-3		orange~ red		yellow~ green	silver	pale orange~ red	dark orange~ red	pale black, rarely pale red		hyaline~ peral white	hyaline~ peral white	pale reddish	2-3 orange~ red		hyaline	hyaline	pale reddish	red streaks		black		one distinct broad	absent
	H. sp. 'stone'	large ( > 160mm SL)	deep, thick	straight~ moderately curved	stout	unucuspid~ weakly bicuspid		unicuspid	2-3		black, brown, blue or green			silver	black, brown, blue or green	dark red streaks and/or spots	pale red		black, brown, blue or green	black, brown, blue or green	dusky, hyaline or red	3-10 orange		black, brown, blue or green	pale red	pale red	large dark-red spots		black		generaly absent /one indisitinct narrow	generally absent /4-6 indistinct narrow
	Platytaeniodus degeni	small ( < 90mm SL)*3	slightly slender, cylindrical	moderately curved	slener	unicuspid~ weakly bicuspid		unicuspid~ tricuspid	>4		pale green~ blue		silver~ black		hyaline~ dusky	bright red streaks and/or spots	bright red		peral white	peral white	pale reddish	2-3 orange~ red		red			bright red streaks and/or spots		generally black, rarely red*4		absent	generally absent /indistinct5-7 narrow
	Terminology of character conditions were from Barel et al. (1976)
	*1: Without one exceptionally large specimen (120.5mm SL)
	*2: Coloration is not certain because they are collected from deep water and most of the coloration was lost when landed
	*3: Formerly the species was much larger, maximum satandarld length was 154mm in original description
	*4: In one locality all male have red pelvic fins

## Sheet: Sheet1
Haplochromis piceatus
H. xenognathus
H. sp. cf. fusiformis *3
H. sp. cf. hiatus
H. sp. cf. 'green dentex'
H. sp. cf. 'supramacrops'
H. sp. 'deepwater cinctus'
H. sp. 'paropius like'
H. sp. 'stone'
Platytaeniodus degeni
